# Supplementary material for: The effect of different weight loss strategies to treat non-alcoholic fatty liver disease focusing on fibroblast growth factor 21
Source: Front Nutr. 2022 Aug 10;9:935805. doi: 10.3389/fnut.2022.935805 (PMC9399780; doi:10.3389/fnut.2022.935805)
Supplement: Supplementary file 1 [file Table_2.XLSX]

## Sheet: Intervention
Gruppe/Nummer	Number_of_Experiment	Body_weight[g]	Visceral_fat[g]	Subcutaneous_fat[g]	Steatosis	Balloning	Inflammation	NAFLD_Score	F4_80[%]	Oil_Red_O[%]	Insulin[ng/ml]	Leptin[pg/ml]	Triglycerides[mg(dl]	FGF21_concentration[pg/ml]	pFGF/FGF_Liver	ß_Klotho_Liver	FGF21_concentration_Liver	IL-1ß	IL-6	IL-10	TNFα	AST[U/I]	ALT[U/I]	Albumin[g/l]	HDL[mg/dl]	LDL[mg/dl]	Total_Cholesterol[mg/dl]
HFD/HFD 11237	1
11238	1
11239	1	49.7	4.2	3.98	3	1	1	5	0.42863	14.3528	3.08737	171855	46.7543	1068.03	0.14289	0.00725983	3.76351	0.617151	1.81348	0.507797	0.589343	116.4	53	45.5	83.8705	20.0142	115.281
11240	1	46.7	4.13	2.65	3	1	2	6	0.298773	18.8539	5.0298	71773.1	33.0424	1613.32	0.264819	0.00868225	4.86977	0.401733	0.0865099	0.065829	1.1679	220.3	104.8	45.7	99.3746	8.75533	107.339
11241	1	68.03	6.22	5.8	3	1	1	5	0.538665	33.871	6.11167	182940	53.8448	1015.04	0.133571	0.00322183	4.07029	0.783764	0.0856603	0.21084	0.817977	169.8	73.1	46.6	96.407	20.461	114.024
11303	1	38.7	2.5	2.13	2	1	1	4	0.632806	15.2422	0.708435	76322.3	45.0373	1222.99	0.163927	0.007498	5.87895	0.554466	0.140363	0.317171	1.11816	127.4	58.1	42	107.558	19.6888	120.629
11304	1	45.2	3.62	3.5	3	1	1	5	0.99293	17.2311	0.832233	106092	33.8104	1018.34	0.109242	0.01135	5.00545	0.646159	0.164962	0.108602	1.42317	240.8	128	41.7	118.088	17.4494	133.53
11305	1	59.1	6.1	5.37	3	1	1	5	0.606405	16.7389	0.685007	95505.1	40.9509	869.796	0.321397	0.016249	7.81354	0.845897	0.681962	0.242937	1.36793	148.8	75.6	39.9
11306	1	50.6	5.1	4.5	3	0	1	4	0.706012	15.9803	0.711503	105513	65.0441	1302.68	0.34914	0.00942291	12.9166	3.39186	4.89788	0.0527436	2.13362	110.4	36	33.2
11307	1	55.3	6.1	4.4	1	0	1	2	0.850396	6.80155	0.693948	19849.6	27.1793	356.002	0.0422208	0.00786936						56.9	18.4	28.3
11487	1	46.8	4.4	4.06	3	1	1	5	0.609138	15.6969	2.3494	64016.7	54.9866	763.955	0.0587004	0.00476603						187.1	107	35.1
11488	1	60	5.26	4.41	3	0	2	5	0.389769	18.277	0.317213	81104.4	51.2359	2229.06	0.444904	0.00554997						174.3	86.1	35.8
11489	1	48.3	4.6	3.16	3	0	1	4	0.474218	20.007	0.274821	31216.5	64.0304	451.151	0.794691	0.00405554						214.5	110.7	33.9
11490	1	47.3	4.74	5.9	2	1	1	4	0.495805	13.0109	0.533718	94308.2	51.1624	1496.14	0.695244	0.00424509						171.4	78.3	33.3
11491	1	43.63	3.52	2.43	2	0	1	3	0.393861	12.0394	0.226553	32310	56.5918	441.125	6.24975	0.0370364
HFD/LFD 11242	2	17.04	0.5	0.19	1	0	1	2	0.345639	6.10784	0.299363	19015.8	56.9905	195.534	0.340295	0.0417821	0.819227	0.530503	1.31523	0.107051	0.759732	74.8	14.4	35.6	50.2431	5.24583	46.9512
11243	2	28.05	0.65	0.58	0	0	0	0	0.396276	4.70766	0.993058	37452.9	53.0128	296.249	0.719772	0.0111317	0.321511	0.315769	0.0681331	0.517128	0.334363	50.7	11.6	34.1	52.0015	9.00376	55.5785
11244	2	25.2	0.25	0.2	0	0	1	1	0.408231	0.213957	0.888561	5973.53	43.0309	159.116	0.209997	0.0423762	1.30972	0.286839	0.34489	0.640379	0.716982	55.2	11	36.4	51.2332	12.7509	61.328
11245	2	25.56	0.58	0.47	1	1	1	3	0.607572	14.9044	0.625453	23869.6	45.5644	264.823	5.73639	0.0330691						102.1	23.4	36	42.7715	3.64469	42.0681
11246	2	30.12	1.12	0.66	1	0	1	2	0.34509	17.5755	1.2307	30425.3	33.0677	409.435	0.368209	0.00808865	1.91573	0.260671	0.109099	0.576197	0.53228	86.3	17.6	34.7	51.0839	5.36343	52.2994
11308	2	30.5	0.92	0.66	1	1	1	3	0.817222	6.80155	0.441357	24853.5	51.0187	684.439	0.974593	0.00691768	2.45266	1.36988	0.140473	0.513578	0.952533	94.4	59.9	39.5
11309	2	24.5	0.4	0.25	0	0	0	0	0.620605	10.3023	0.338062	13360.1	36.9278	2231.43	2.41862	0.0892986	4.54769	0.521485	0.297907	0.226941	0.734675	44.9	17	37
11310	2	27.4	0.79	0.63	2	2	2	6	0.553193	4.61229	0.212297	17592.3	24.878	464.339	0.393571	0.0786331	2.30182	0.586646	0.148398	0.169587	1.03437	143	33.8	32.1
11311	2	30	0.66	0.45	1	0	1	2	0.813187	3.3147	0.81655	17472.5	39.3444	896.165	15.1346	0.0859417						48.9	13.2	36
11312	2	25.8	0.61	0.4	2	1	0	3	0.625162	13.4438	0.376903	16353.1	25.1998	367.504	6.90138	0.0763572						84.2	28.5	32.2
11492	2
11493	2	23.3	0.34	0.18	1	1	3	5	0.240285	5.31639	0.0628407	1680.57	17.7672	418.439	0.108286	0.317727						89.9	13.6	27.2
11494	2	26	0.63	0.42	1	0	2	3	0.212169	6.45062	0.121695	8716.38	46.9006	499.758	1.58604	0.104429						80.9	25.8	34.8
11495	2	28.15	1.02	0.63	2	0	1	3	0.702416	25.9953	0.400022	15513.3	36.9257	244.94	4.88171	0.0808544						68.6	18.5	34.4
11496	2				2	1	3	6	0.366623	13.221	0.117632	630.692	95.2725		0.046148	0.116628
HFD/HFD+TM+TRF11247	3	43	4	2.09	2	0	1	3	0.615773	6.33246	2.38988	59395.3	85.0434	367.912	0.89953	0.0213445
11248	3	52.1	4.85	3.03	2	0	2	4	0.694893	7.01856	2.77656	108642	102.007	544.256	0.417106	0.0225771
11249	3	49.3	4.81	3.36					0.695915	9.05834	3.56133	72744.9	62.5267	720.501	0.712936	0.00737241	3.82827	1.89173	0.471783	0.22616	1.17778	84.7	53.6	37.9	79.1777	21.3233	110.86
11250	3	42.2	2.98	3.16	1	0	0	1	0.408528	8.5581	6.03583	66962.3	68.3591	322.076	0.340524	0.00906639	1.31927	3.0103	0.33244	0.0185287	1.2048	73.3	34	33.4	61.3112	13.2668	74.1062
11251	3	37.8	2.82	2.96	1	0	0	1	0.621945	6.57129	1.23585	14014.8	48.3918	317.765	1.09042	0.0166102	2.22527	0.236128	0.0641004	3.02292	0.822662	75	21.2	37.5	55.5821	5.46609	66.1549
11313	3	43.3	2.4	2.5	2	0	1	3	0.629961	7.03	1.34036	72030.3	47.3493	304.812	1.14732	0.00741382	0.993965	0.256727	0.511121	0.0403837	0.916607	74	32.7	35.1	58.9299	15.7032	76.5489
11314	3	35.3	1.83	1.6	1	0	1	2	0.432293	4.02418	4.10027	31593.9	62.1997	679.685	0.545476	0.0163751	0.70582	1.95467	0.151813	0.325944	0.793396	56.4	17.5	28.9	74.3964	14.5403	92.2091
11315	3	32.4	1.81	1.57	1	0	1	2	0.444379	4.67323	0.260931	30136.9	37.1706	303.808	1.05283	0.0157583	1.38978	0.0380442	0.119889	0.221276	0.81898	91	47.1	33.6
11316	3	35.2	2.3	1.96	1	0	1	2	0.507562	4.93492	0.548093	40117.9	60.3063	276.785	0.486725	0.00772789	1.88731	0.012868	0.269625	0.297737	0.868815	58.6	21.3	36.6
11317	3	67.4	6.7	4.9	2	1	1	4	0.685403	15.6248	1.89498	132648	50.6663	821.962	0.593521	0.00617483						172.7	99.6	39.8
11497	3	35.2	3.96	3.49	2	0	1	3	0.322111	16.6276	0.460522	33999.3	72.662	591.606	0.543033	0.00659617						66.2	28.4	31
11498	3	32.8	2.22	2.19	2	0	1	3	0.444176	6.96507	0.186691	27966.3	46.1317	537.402	1.83778	0.00298888						76.3	31.8	31.7
11499	3	38.8	4.01	2.61	2	0	3	5	0.221612	12.6063	0.26684	46488	51.2273	540.157	1.77743	0.0733299						78	43.6	34.6
11500	3	51.3	6.59	4.71	2	0	1	3	0.416722	7.98362	1.03191	81502.3	51.9355	1458.58	5.02989	0.0596805						107.3	45.4	33.2
11501	3	42.6	5.27	3.87	2	0	1	3	0.566878	11.7266	0.107176		61.5035	907.647	31.1901	0.0716168						155.5	32.9	35.1
HFD/LFD+TM+TRF 11252	4	29.39	1.04	0.67	1	0	1	2	0.508702	7.71815	4.95113	42849.7	50.5555	484.241	1.45184	0.0237417	0.978654	0.955471	0.891284	0.676948	0.772073	60.1	23.9	36.6	80.0172	15.1994	112.29
11253	4	28.91	1.12	0.58	2	1	1	4	0.47892	5.09369	0.95222	19124.7	53.1517	201.435	2.27645	0.0103974	0.636055	0.918587	2.11863	0.531158	0.761187	71.7	23.7	37.3	54.3999	6.7043	73.3159
11254	4	27.31	0.38		0	0	2	2	0.614346	3.38999	0.16858	6866.28	21.6062	2664.42	0.0373952	0.0316359
11255	4	30.18	0.63	0.11	2	1	2	5	0.465678	3.14714	0.569078	6251.13	48.6077	870.053	1.76699	0.0167862
11256	4	27.8	0.87	0.13	2	0	2	4	0.474809	11.3819	0.183784	12589.6	36.952	790.209	1.3981	0.00682219	2.45491	2.35031	2.08142	0.179447	0.682482	94.8	49.3	37.7	65.1657	8.95207	86.6508
11318	4	28.8	1.37	0.86	0	0	0	0	0.459075	5.68711	1.63347	25121	45.7347	234.282	0.948643	0.00487589	1.77571	1.04978	1.20369	0.220033	0.616311	66.1	14.1	37.7	64.7633	8.98474	74.1102
11319	4				3	0	3	6	0.173281		0.0293342	1266.59	22.1984	2031.33	0.0478841	0.0723912						281.2	119	19.2
11320	4	27.5	0.99	0.54	1	1	3	5		4.59962	0.435048	8786.51	40.2724	338.819	14.0157	0.104312	0.685592	0.657012	0.0075732	0.369303	0.760462	73.2	20.2	38.4	64.2135	5.78181	75.5608
11321	4	26.16	0.46	0.46	0	1	0	1	0.400787	6.19943	3.31764	6350.53	47.0861	395.507	45.6742	0.0757516						70	19.6	36.1
11322	4	25.5	0.53	0.48	0	0	2	2	0.507125		0.68798	9030.07	38.9633	376.307	38.1755	0.0799029						66.6	20	37.3
11502	4													861.233
11503	4	26.7	0.8	0.7	1	1	1	3	0.375897	6.07654	0.162507	11896.1	33.6085	687.118	5.20736	0.176329	0.505735	0.899774	0.084506	1.19357	0.519311	70.2	17.9	37.9
11504	4	25.5	0.52	0.4	1	0	1	2	0.442864	5.84571	0.491751	4466.33	34.3844		2.42033	0.0969859	5.76292	1.64153	2.06391	0.793086	0.721978	77.7	16.9	39.4
11505	4	26.1	0.66	0.44	1	0	1	2	0.425009	2.75267	1.58852	12755.5	61.5864	165.683	5.34353	0.0753985						67.6	15.1	37.3
11506	4	24.6	0.4	0.3	2	1	3	6	0.204588	9.36296	0	4708.06	35.194	7074	0.172657	0.0937679						224.9	44.6	36.8
HFD/HFD+TM 11257	5	58.5	6.85	4.03	3	0	1	4	0.307302	30.8524	2.17713	124859	79.352	1257.51	0.0815662	0.00743807	12.2047	1.74191	1.78925	0.0547138	1.51716	171.6	58.6	25.8	109.343	22.5269	133.569
11258	5	50.5	4.85	3.12	3	0	1	4	0.381216	3.83653	12.1092	118567	74.0778	930.88	1.14016	0.0200574						107.3	50.1	33.7	110.348	21.7996	130.218
11259	5	45.2	4.25	1.76					0.606459	23.131	0.650463	62010.8	101.076	735.61	1.3703	0.00759432	6.37277	0.767679	2.48774	0.20607	1.17234	135.5	74.1	35.3	89.0056	31.009	115.266
11260	5	65.3	6.8	4.86	3	1	2	6	0.301068	44.3573	1.74725	159311	52.7842	1220.58	0.0969497	0.00579637	5.12832	1.73281	1.31288	0.129755	0.893378	216.5	145.6	37	116.299	26.4814	151.244
11261	5	53.9	3.06	2.69	2	0	1	3	0.378883	36.1518	3.53231	79566.4	41.6215	949.164	0.272939	0.0162145	4.23582	0.22529	0.549167	0.498211	0.808203	136.8	67.8	35	85.7339	13.7203	98.3906
11323	5
11324	5	63	8.7	6.4	3	1	1	5	0.262164	23.0451	0.65628	151416	64.3924	1541.28	0.117852	0.00442729	4.41104	0.345228	0.118592	0.116516	1.00774	281.4	150.1	34.3
11325	5
11326	5	44.3	2	3.02	2	1	3	6	0.695863	23.5325	0.877267	40575.2	52.7304	3283.24	0.910124	0.036357
11327	5	55.8	7.7	5.3	3	0	1	4	0.512444	17.2173	0.687446	108925	55.836	775.15	0.08443	0.00615752	2.64586	0.423808	0.154658	0.158765	0.790701	78.3	22.3	28
11507	5	42.1	4.66	3.02	3	0	1	4	0.524365	21.6988	0.162204	47824.5	42.2806	2342.87	0.0458439	0.0057316	5.06264	1.0964	0.725294	0.223979	1.07342	153.3	65	29.1
11508	5	44	4.27	3.61						12.7135	0.60481	65574.8	59.3721	496.778	0.576958	0.00845448						102.9	47.5	35.6
11509	5	64.7	9.48	5.32	3	1	2	6	0.671249	31.3641	0.844184	140294	35.5089	2672.09	0.15382	0.00288724						227.9	143.3	34.6
11510	5	49.77	5.06	3.92	3	1	1	5	0.517466	14.8101	1.85247	98636.8	89.4314	872.241	0.909423	0.00235083						161	97.3	37.8
11511	5	53.8	5.96	5.84	3	1	1	5	0.820142	15.9804	1.82247	130053	59.5836	1026.7	6.05473	0.0628149						190.6	118.2	34.4
HFD/LFD+TM 11262	6	29.91	0.8	0.24	0	0	1	1	0.315037	10.059	0.964469	36675.7	46.9227	531.945	1.55997	0.0275629	1.95994	0.661936	1.38148	0.197379	0.860053	48.9	12.7	35.6	109.343	10.6074	47.9452
11263	6	28.3	0.63	0.012	1	0	1	2	0.385498	15.7396	0.970621	30965.6	77.9511	247.285	0.403618	0.00730824	1.35444	0.83336	0.330677	0.328271	0.505374	55.5	14.1	35.1	110.348	6.59659	60.1295
11264	6	30.8	0.8	0.56	1	0	1	2	0.541204	12.1281	4.14175	24421.8	27.9757	310.987	3.95308	0.0312007	1.04168	0.639445	1.30756	0.296695	0.537237	56.5	13.1	35.9	89.0056	0.811665	40.5802
11265	6	34.09	1.53	1.16	2	0	2	4	0.488717	13.4632	1.07127	31048.4	45.2112	257.396	4.97805	0.0185999	0.535716	0.696243	0.0334046	0.396006	0.407423	72.3	25.6	37	116.299	4.30257	69.4932
11266	6	30.45	0.97	0.75	0	0	0	0	0.359852	14.0484	2.83618	23638.3	41.4832	309.626	2.02674	0.0115676	1.44549	1.02697	0.269424	0.133407	0.670392	62.7	12.6	37.4	85.7339	1.60308	48.6687
11328	6	29.7	1.07	0.54	1	1	0	2	0.36618	8.17634	0.422253	22473.4	61.1199	1281.82	0.823932	0.00396422	2.65598	0.482503	0.341319	0.748777	0.718421
11329	6	31.1	1.46	0.64	1	0	1	2	0.703509	4.48512	1.29061	22001.9	90.7348	196.394	98.1234	0.0730361						55.7	17	32.4
11330	6	27.8	0.92	0.48	1	0	1	2	0.397837	4.62036	0.172644	14450.1	71.1014	378.227	7.58931	0.0722028	0.8101	0.312795	0.128528	0.94587	0.37195	47.6	12.9	34.5
11331	6	31.7	2.06	1.04	1	1	2	4	0.628666	18.7054	0.127366	28466.7	41.8619	585.592	6.52694	0.0791944						90.6	24.8	37.6
11332	6	33.5	2.55	1.25	1	1	1	3	0.518604	12.9963	0.299642	30942.2	79.7166	325.344	55.7742	0.0716064						56.6	17	33.2
11512	6	24.1	0.27	0.4	1	1	1	3	0.442698	29.2234	0.218493	19453.4	43.0624	249.852	2.67348	0.134378						48.3	13.5	35.5
11513	6	28.2	0.63	0.63	1	1	1	3	0.354578	8.10108	0.712902	20614.7	59.5641	125.478	18.8517	0.101607						71.9	28	35.8
11514	6	28.1	0.8	0.71	1	0	1	2	0.440438	0.880607	2.22414	21037.1	24.0044	182.374	8.2344	0.0832262						52.2	15.6	37.2
11515	6	29.9	0.94	0.29	2	0	1	3	0.384663	11.9678	2.1084	22917.6	28.795	313.933	40.7393	0.120123						73.9	19.8	37.1
11516	6	26.2	0.39	0.39	2	0	0	2	0.113097	3.23968	4.18586	16324.2	99.9576	205.287	26.2154	0.125033						47.3	9.5	36.9
